# Supplementary material for: Cytotoxicity Enhancement in Osteosarcoma with Multifunctional I-131 Radiotherapeutic Nanoparticles: In Vitro Three-Dimensional Spheroid Model and Release Kinetics Modeling
Source: Molecules. 2024 Jan 29;29(3):630. doi: 10.3390/molecules29030630 (PMC10856476; doi:10.3390/molecules29030630)
Supplement: Supplementary file 1 [file molecules-29-00630-s001.zip]

Archive with 1 entries (1 files):
- molecules-2802602-supplementary.pdf
